# Supplementary material for: Clinical and genomic profiling of Klebsiella pneumoniae in liver abscesses
Source: Virulence. 2026 May 12;17(1):2670805. doi: 10.1080/21505594.2026.2670805 (PMC13170388; doi:10.1080/21505594.2026.2670805)
Supplement: Supplement Data_rev.xlsx [file KVIR_A_2670805_SM4442.xlsx]

## Sheet: table S1 sequencing results
Table S1: results and statistics of whole-genome sequencing
isolate	core gene matches	% core families	% non core	genome size	N50	L50	no. Contigs	non-ATCG	% GC content	BUSCO Complete	BUSCO S (single copy)	BUSCO D (duplication)	sequencing coverage
SPK0485	1970	99.9	62.5	5724999	158757	12	98	0	57	1	0.995	0.005	47
SPK0697	1972	100	59.4	5292481	121541	14	74	0	57.6	1	0.998	0.002	36
SPK0561	1971	99.9	61.6	5600786	140279	15	100	0	57.2	1	0.995	0.005	36
SPK0506	1969	99.8	60.5	5430962	126901	14	81	0	57.2	1	0.995	0.005	41
SPK0486	1970	99.9	61.9	5632896	146458	13	98	0	57.2	1	0.995	0.005	30
SPK0391-2	1971	99.9	60.1	5375028	126675	12	87	0	57.6	1	0.998	0.002	173
SPK0345	1970	99.9	60.7	5458857	189885	12	68	0	57.3	1	0.995	0.005	123
SPK124059	1972	100	60.7	5468402	162725	13	90	0	57.1	1	0.998	0.002	56
SPK0542	1966	99.7	61.3	5532643	170517	13	77	0	57.3	1	0.995	0.005	41
SPK0213	1966	99.7	59.9	5330580	87758	18	115	74	57.4	1	0.965	0.035	40
SPK0564	1971	99.9	61.6	5601338	140279	15	140	0	57.2	1	0.995	0.005	32
SPK41444	2055	99.9	62.1	5860232	135730	11	116	0	56.9	1	0.97	0.03	45
SPK0391-1	1971	99.9	60.2	5396327	202512	10	99	0	57.5	1	0.998	0.002	198
SPK0215	1965	99.6	60	5330399	87771	19	115	70	57.4	1	0.965	0.035	40
SPK0509	1969	99.8	60.3	5400735	120402	15	79	0	57.3	1	0.995	0.005	28
SPK0214	1954	99.1	60	5299487	77761	22	120	63	57.4	1	0.965	0.035	35
SPK77933	1971	99.9	60.5	5438463	174270	12	75	0	57.3	1	0.995	0.005	25
SPK0544	1966	99.7	61.3	5533528	151462	14	84	0	57.3	1	0.995	0.005	39

## Sheet: table S2 genotyping
Table S2: results of whole-genome sequencing based genotyping
isolate	MLST (Pasteur)	ST lineage	clonal group	MLST profile (Pasteur)	cgMLST	LINCODE	K locus	predicted capsule (K locus) type	O locus	predicted O type	wzi	Inc types
SPK0213	ST25	3804	3804	2_1_1_1_10_4_13	*6878	0_0_389_0_?_?_?_?_?_?	KL2	K2	OL2α.2	O1αβ,2β	wzi72	IncHI1B(pNDM-MAR); repB_KLEB
SPK0214	ST25	3804	3804	2_1_1_1_10_4_13	*8be4	0_0_389_0_?_?_?_?_?_?	KL2	K2	OL2α.2	O1αβ,2β	wzi72	IncHI1B(pNDM-MAR); repB_KLEB
SPK0215	ST25	3804	3804	2_1_1_1_10_4_13	*e7c5	0_0_389_0_?_?_?_?_?_?	KL2	K2	OL2α.2	O1αβ,2β	wzi72	IncHI1B(pNDM-MAR); repB_KLEB
SPK0345	ST86	86	86	9_4_2_1_1_1_27	*e70d	0_0_395_0_4_0_1_?_?_?	KL2	K2	OL2α.1	O1αβ,2α	wzi2	IncHI1B(pNDM-MAR); repB_KLEB
SPK0391-1	ST268	268	268	2_1_2_1_7_1_81	*3963	0_0_29_9_39_?_?_?_?_?	KL20	K20	OL2α.1	O2α	wzi95	IncFIB(K)
SPK0391-2	ST268	268	268	2_1_2_1_7_1_81	*3963	0_0_29_9_39_?_?_?_?_?	KL20	K20	OL2α.1	O2α	wzi95	IncFIB(K)
SPK0485	ST23	23	23	2_1_1_1_9_4_12	*9862	0_0_429_0_4_?_?_?_?_?	KL1	K1	OL2α.2	O1αβ,2β	wzi1	IncHI1B(pNDM-MAR); repB_KLEB
SPK0486	ST23	23	23	2_1_1_1_9_4_12	*c94b	0_0_429_0_4_?_?_?_?_?	KL1	K1	OL2α.2	O1αβ,2β	wzi1	IncHI1B(pNDM-MAR); repB_KLEB
SPK0506	ST86	86	86	9_4_2_1_1_1_27	*3972	0_0_395_0_?_?_?_?_?_?	KL2	K2	OL2α.1	O1αβ,2α	wzi2	IncHI1B(pNDM-MAR); repB_KLEB
SPK0509	ST86	86	86	9_4_2_1_1_1_27	*7877	0_0_395_0_1_?_?_?_?_?	KL2	K2	OL2α.1	O1αβ,2α	wzi2	IncHI1B(pNDM-MAR); repB_KLEB
SPK0542	ST23	23	23	2_1_1_1_9_4_12	*208e	0_0_429_0_44_?_?_?_?_?	KL1	K1	OL2α.2	O1αβ,2β	wzi1	IncHI1B(pNDM-MAR); repB_KLEB
SPK0544	ST23	23	23	2_1_1_1_9_4_12	*1a29	0_0_429_0_44_?_?_?_?_?	KL1	K1	OL2α.2	O1αβ,2β	wzi1	IncHI1B(pNDM-MAR); repB_KLEB
SPK0561	ST23	23	23	2_1_1_1_9_4_12	*d454	0_0_429_0_47_0_0_?_?_?	KL1	K1	OL2α.2	O1αβ,2β	wzi1	IncHI1B(pNDM-MAR); repB_KLEB
SPK0564	ST23	23	23	2_1_1_1_9_4_12	*72ca	0_0_429_0_47_0_0_?_?_?	KL1	K1	OL2α.2	O1αβ,2β	wzi1	IncHI1B(pNDM-MAR); repB_KLEB
SPK0697	ST25	25	25	2_1_1_1_10_4_13	*3572	0_0_388_1_4_1_0_?_?_?	KL2	K2	OL2α.2	O1αβ,2β	wzi72	Col440II
SPK124059	ST20	17	20	2_3_1_1_4_4_4	*6568	0_0_22_2_1_?_?_?_?_?	KL28	K28	OL2α.2	O1αβ,2β	wzi84	IncFIB(K)
SPK41444	ST323	323	323	2_1_1_1_9_1_93	*cbbf	0_0_363_1_2_?_?_?_?_?	KL21	K21	OL3γ	O3γ	wzi262	IncFIB(K); IncFIB(pNDM-Mar); IncHI1B(pNDM-MAR)
SPK77933	ST29	29	711	2_3_2_2_6_4_4	*1851	0_0_137_11_35_?_?_?_?_?	KL54	K54	OL2α.2	O1αβ,2β	wzi115	IncFIB (K); repB_KLEB

## Sheet: table S3 difference matrix
Table S3: difference matrix based on whole-genome sequencing analyses
isolate	SPK0213	SPK0214	SPK0215	SPK0345	SPK0391-1	SPK0391-2	SPK0485	SPK0486	SPK0506	SPK0509	SPK0542	SPK0544	SPK0561	SPK0564	SPK0697	SPK124059	SPK41444	SPK77933
SPK0213		5	0	9685	9531	9529	10359	10364	9686	9682	10290	10290	10343	10338	5376	9650	9344	9830
SPK0214	5		5	9568	9426	9425	10226	10231	9569	9565	10155	10155	10208	10203	5309	9529	9220	9691
SPK0215	0	5		9669	9523	9521	10343	10348	9670	9666	10274	10274	10327	10322	5350	9633	9324	9812
SPK0345	9685	9568	9669		9262	9261	10319	10325	61	57	10274	10272	10303	10300	9563	9552	9227	9693
SPK0391-1	9531	9426	9523	9262		3	10556	10562	9267	9263	10514	10512	10541	10536	9559	9429	9360	9771
SPK0391-2	9529	9425	9521	9261	3		10555	10561	9266	9262	10513	10511	10540	10535	9556	9425	9357	9767
SPK0485	10359	10226	10343	10319	10556	10555		14	10324	10320	95	93	98	98	10195	10293	9343	10291
SPK0486	10364	10231	10348	10325	10562	10561	14		10330	10326	97	99	103	103	10201	10299	9343	10297
SPK0506	9686	9569	9670	61	9267	9266	10324	10330		6	10271	10269	10307	10304	9564	9554	9231	9700
SPK0509	9682	9565	9666	57	9263	9262	10320	10326	6		10267	10265	10303	10300	9560	9550	9227	9696
SPK0542	10290	10155	10274	10274	10514	10513	95	97	10271	10267		2	77	77	10132	10230	9316	10245
SPK0544	10290	10155	10274	10272	10512	10511	93	99	10269	10265	2		77	77	10130	10228	9316	10243
SPK0561	10343	10208	10327	10303	10541	10540	98	103	10307	10303	77	77		1	10176	10277	9322	10277
SPK0564	10338	10203	10322	10300	10536	10535	98	103	10304	10300	77	77	1		10170	10264	9320	10263
SPK0697	5376	5309	5350	9563	9559	9556	10195	10201	9564	9560	10132	10130	10176	10170		9372	9201	9541
SPK124059	9650	9529	9633	9552	9429	9425	10293	10299	9554	9550	10230	10228	10277	10264	9372		9358	8666
SPK41444	9344	9220	9324	9227	9360	9357	9343	9343	9231	9227	9316	9316	9322	9320	9201	9358		9335
SPK77933	9830	9691	9812	9693	9771	9767	10291	10297	9700	9696	10245	10243	10277	10263	9541	8666	9335

## Sheet: table S4 antibiotic resistance
Table S4: results of antibiotic susceptibility testing and resistance gene predictions
isolate	aminoglycosides resistance genes	aminoglycoside susceptibility testing (gentamicin, tobramycin)	cephalosporins resistance genes	cephalosporins susceptibility testing (ceftazidime)	fluoroquinolones resistance genes	fluoroquinolones susceptibility testing (ciprofloxacin, levofloxacin)	penicillins resistance genes	penicillins susceptibility testing (ampicillin, piperacillin)	betalactam + betalactamase inhibitor susceptibility testing (piperacillin-tazobactam; ampicillin-sulbactam)	carbapenem susceptibility testing (meropenem, imipenem)	sulfonamides resistance genes	trimethoprim resistance genes	trimethoprim-sulfamethoxazole susceptibility testing
SPK0213	not detected	susceptible	not detected	susceptible	not detected	susceptible	SHV-1; SHV-11	resistant	susceptible	susceptible	not detected	not detected	susceptible
SPK0214	not detected	susceptible	not detected	susceptible	not detected	susceptible	SHV-1; SHV-11	resistant	susceptible	susceptible	not detected	not detected	susceptible
SPK0215	not detected	susceptible	not detected	susceptible	not detected	susceptible	SHV-1; SHV-11	resistant	susceptible	susceptible	not detected	not detected	susceptible
SPK0345	not detected	susceptible	not detected	susceptible	not detected	susceptible	SHV-1	resistant	susceptible	susceptible	not detected	not detected	susceptible
SPK0391-1	not detected	susceptible	not detected	susceptible	not detected	susceptible	SHV-1	resistant	resistant	susceptible	not detected	not detected	susceptible
SPK0391-2	not detected	susceptible	not detected	susceptible	not detected	susceptible	SHV-1	resistant	resistant	susceptible	not detected	not detected	susceptible
SPK0485	not detected	susceptible	not detected	susceptible	not detected	susceptible	SHV-1; SHV-11	resistant	susceptible	susceptible	not detected	not detected	susceptible
SPK0486	not detected	susceptible	not detected	susceptible	not detected	susceptible	SHV-1; SHV-11	resistant	susceptible	susceptible	not detected	not detected	susceptible
SPK0506	not detected	susceptible	not detected	susceptible	not detected	susceptible	SHV-1	resistant	susceptible	susceptible	not detected	not detected	susceptible
SPK0509	not detected	susceptible	not detected	susceptible	not detected	susceptible	SHV-1	resistant	susceptible	susceptible	not detected	not detected	susceptible
SPK0542	not detected	susceptible	not detected	susceptible	not detected	susceptible	SHV-1; SHV-11	resistant	susceptible	susceptible	not detected	not detected	susceptible
SPK0544	not detected	susceptible	not detected	susceptible	not detected	susceptible	SHV-1; SHV-11	resistant	susceptible	susceptible	not detected	not detected	susceptible
SPK0561	not detected	susceptible	not detected	susceptible	not detected	susceptible	SHV-1; SHV-11	resistant	susceptible	susceptible	not detected	not detected	susceptible
SPK0564	not detected	susceptible	not detected	susceptible	not detected	susceptible	SHV-1; SHV-11	resistant	susceptible	susceptible	not detected	not detected	susceptible
SPK0697	not detected	susceptible	not detected	susceptible	not detected	susceptible	SHV-1; SHV-11	resistant	susceptible	susceptible	not detected	not detected	susceptible
SPK124059	not detected	susceptible	not detected	susceptible	not detected	susceptible	SHV-1; SHV-187	resistant	susceptible	susceptible	not detected	not detected	susceptible
SPK41444	aac(6)-lb-cr; aadA2; strA; strB	susceptible	CTX-M-15	resistant	aac(6)-lb-cr; qnrB1	resistant	SHV-1; CTX-M-15; OXA-1	resistant	resistant	susceptible	sul1; sul2	dfrA32	resistant
SPK77933	not detected	susceptible	not detected	susceptible	not detected	susceptible	SHV-1; SHV-187	resistant	susceptible	susceptible	not detected	not detected	susceptible
